# Supplementary material for: Lie to my face: An electromyography approach to the study of deceptive behavior
Source: Brain Behav. 2021 Oct 22;11(12):e2386. doi: 10.1002/brb3.2386 (PMC8671780; doi:10.1002/brb3.2386)
Supplement: Supplementary file 2 — Supporting Information [file BRB3-11-e2386-s002.xlsx]

## Sheet: Behavior-No-Incentives
PID	Senter-truth|Receiver-truth	Senter-truth|Receiver-lie	Senter-lie|Receiver-truth	Senter-lie|Receiver-lie		This table includes Senders' and Receivers' behavior for each participant, when participants were not presented with incentives (stage 1).
02_03	26	14	11	29
02_04	17	18	22	23
03_05	18	13	19	30
03_06	21	30	10	19
04_09	23	16	23	18		Senter-truth|Receiver-truth - number of trials when the participant said the truth and the receiver responded that the sender told the truth
04_10	18	19	22	21		Senter-truth|Receiver-lie- number of trials when the participant said the truth and the receiver responded that the sender lied
05_13	30	10	25	15		Senter-lie|Receiver-truth - number of trials when the participant lied and the receiver responded that the sender told the truth
05_14	24	4	41	11		Senter-lie|Receiver-lie - number of trials when the participant lied and the receiver responded that the sender lied
06_15	20	25	12	23
07_18	25	24	18	13
08_19	38	11	6	25
08_20	32	19	18	11
09_27	30	16	20	14
09_28	28	17	18	17
10_07	30	16	11	23
10_08	24	29	8	13
11_22	18	30	21	11
12_23	14	7	10	9
12_24	21	19	23	17
13_25	17	23	20	20
14_11	19	28	25	8
14_12	14	12	21	33
15_29	24	19	20	17
15_30	18	23	16	23
16_31	23	18	20	19
16_32	22	13	21	24
17_33	22	24	19	14
18_37	15	23	22	20
18_38	16	14	23	27
19_39	17	20	21	22
19_40	14	18	24	24
20_41	31	7	9	33
21_43	20	23	17	12
22_45	18	22	24	16
22_46	23	29	15	13
23_47	14	26	16	24
23_48	17	22	20	20
24_49	24	26	14	16
24_50	19	22	26	11
25_52	28	25	11	16

## Sheet: Beahvior-With-incentives
PID	Senter-truth|Receiver-truth	Senter-truth|Receiver-lie	Senter-lie|Receiver-truth	Senter-lie|Receiver-lie		This table includes Senders' and Receivers' behavior for each participant, when participants were presented with incentives (stage 2).
02_03	26	12	23	19
02_04	14	16	30	20
03_05	18	11	17	34
03_06	14	29	28	9
04_09	21	17	23	19		Senter-truth|Receiver-truth - number of trials when the participant said the truth and the receiver responded that the sender told the truth
04_10	10	19	40	11		Senter-truth|Receiver-lie- number of trials when the participant said the truth and the receiver responded that the sender lied
05_13	37	5	27	11		Senter-lie|Receiver-truth - number of trials when the participant lied and the receiver responded that the sender told the truth
05_14	27	5	37	11		Senter-lie|Receiver-lie - number of trials when the participant lied and the receiver responded that the sender lied
06_15	19	22	14	25
07_18	22	13	16	29
08_19	20	10	16	34
08_20	15	17	29	19
09_27	23	19	19	19
09_28	19	21	16	24
10_07	23	19	17	20
10_08	27	21	23	9
11_22	9	12	45	14
12_23	22	9	26	23
12_24	22	29	18	11
13_25	12	14	30	17
14_11	13	20	26	21
14_12	12	9	20	39
15_29	19	11	19	31
15_30	20	18	19	23
16_31	7	14	22	37
16_32	27	17	18	18
17_33	21	22	26	10
18_37	13	23	30	14
18_38	15	17	30	18
19_39	15	18	22	25
19_40	14	14	28	24
20_41	20	14	15	31
21_43	20	28	20	12
22_45	21	24	22	13
22_46	16	17	28	19
23_47	23	26	15	16
23_48	22	20	12	26
24_49	17	32	14	17
24_50	24	24	17	15
25_52	17	16	18	29

## Sheet: Clusters-No-Incentives
PID	CS-stimulus	CS-speech	CS-response	ZM-stimulus	ZM-speech	ZM-response		This table includes the number of clusters for each participant per muscle and temporal event, when participants were not presented with incentives
02_03	0	3	0	1	2	2
02_04	10	1	3	1	4	1
03_05	3	1	5	0	5	1
03_06	1	3	2	1	1	1
04_09	2	0	3	0	3	0
04_10	0	2	0	1	0	0
05_13	1	2	0	3	0	2
05_14	5	2	2	0	0	0
06_15	7	0	8	0	7	1
07_18	2	1	1	3	3	2
08_19	1	0	0	1	3	0
08_20	10	7	4	0	5	1
09_27	0	0	2	0	9	3
09_28	11	2	6	0	4	0
10_07	2	6	0	0	0	0
10_08	7	3	7	5	2	2
11_22	1	0	0	0	0	0
12_23	0	3	0	6	0	5
12_24	0	0	0	3	0	1
13_25	3	1	10	0	3	1
14_11	0	4	0	4	1	2
14_12	0	8	0	6	1	0
15_29	4	7	8	0	0	0
15_30	4	0	7	1	3	1
16_31	3	4	4	2	3	1
16_32	3	9	2	4	1	0
17_33	4	4	5	1	3	10
18_37	2	0	3	2	4	11
18_38	1	4	0	1	0	1
19_39	2	2	3	0	4	1
19_40	3	0	7	0	8	1
20_41	3	0	6	0	5	0
21_43	1	6	2	2	0	0
22_45	0	2	1	3	1	7
22_46	3	4	4	0	0	0
23_47	0	0	1	0	1	1
23_48	1	0	4	0	3	1
24_49	2	2	1	1	1	0
24_50	7	0	4	0	5	3
25_52	0	0	1	0	0	0

## Sheet: Clusters-With-Incentives
PID	CS-stimulus	CS-speech	CS-response	ZM-stimulus	ZM-speech	ZM-response		This table includes the number of clusters for each participant per muscle and temporal event, when participants were presented with incentives
02_03	0	2	0	2	0	3
02_04	2	3	8	10	9	4
03_05	4	0	3	0	0	1
03_06	2	4	4	0	0	0
04_09	3	0	7	0	4	0
04_10	0	2	0	1	0	4
05_13	1	6	0	7	0	8
05_14	0	2	0	0	0	0
06_15	5	0	2	0	3	2
07_18	8	1	4	0	7	0
08_19	6	7	9	0	2	1
08_20	8	3	11	5	6	2
09_27	5	6	1	3	2	3
09_28	3	0	7	0	3	0
10_07	0	7	4	0	0	0
10_08	3	4	4	10	3	2
11_22	2	6	2	1	1	3
12_23	0	1	2	4	0	0
12_24	2	1	3	1	3	2
13_25	10	2	16	1	14	1
14_11	0	3	1	4	2	3
14_12	0	6	4	3	1	6
15_29	6	12	4	0	0	0
15_30	17	7	6	4	5	3
16_31	7	6	14	2	6	4
16_32	0	3	0	2	0	1
17_33	8	1	7	1	7	1
18_37	7	4	1	4	6	0
18_38	2	0	1	0	2	2
19_39	8	1	7	7	4	6
19_40	5	1	6	0	4	0
20_41	8	0	13	1	9	2
21_43	0	0	2	1	1	3
22_45	10	7	8	8	2	6
22_46	4	8	7	0	0	0
23_47	0	3	0	3	3	11
23_48	4	2	7	1	6	0
24_49	1	2	1	0	1	2
24_50	4	1	7	2	4	1
25_52	1	2	0	0	0	0
